# Supplementary material for: Hydroxychloroquine-Loaded Chitosan Nanoparticles Induce Anticancer Activity in A549 Lung Cancer Cells: Design, BSA Binding, Molecular Docking, Mechanistic, and Biological Evaluation
Source: Int J Mol Sci. 2023 Sep 14;24(18):14103. doi: 10.3390/ijms241814103 (PMC10531786; doi:10.3390/ijms241814103)
Supplement: Supplementary file 1 [file ijms-24-14103-s001.zip]

Archive with 1 entries (1 files):
- ijms-2559659-supplementary.pdf
